# Supplementary material for: Real-Time and Ultrasensitive Prostate-Specific Antigen Sensing Using Love-Mode Surface Acoustic Wave Immunosensor Based on MoS2@Cu2O-Au Nanocomposites
Source: Sensors (Basel). 2024 Nov 29;24(23):7636. doi: 10.3390/s24237636 (PMC11644860; doi:10.3390/s24237636)
Supplement: Supplementary file 1 [file sensors-24-07636-s001.zip]

Archive with 1 entries (1 files):
- sensors-3297660-supplementary.pdf
